# Supplementary material for: Does Surgical Repair Benefit Pipkin Type I Femoral Head Fractures?: A Systematic Review and Meta-Analysis
Source: Life (Basel). 2022 Jan 5;12(1):71. doi: 10.3390/life12010071 (PMC8780341; doi:10.3390/life12010071)
Supplement: Supplementary file 1 [file life-12-00071-s001.zip]

Archive with 1 entries (1 files):
- life-1528071-supplementary.pdf
